# Supplementary material for: Novel genetic alterations in liver cancer distinguish distinct clinical outcomes and combination immunotherapy responses
Source: Front Pharmacol. 2024 Jun 14;15:1416295. doi: 10.3389/fphar.2024.1416295 (PMC11211383; doi:10.3389/fphar.2024.1416295)
Supplement: Supplementary file 6 [file Table1.XLSX]

## Sheet: Sheet1
itemId	itemName	geneBx	geneHl	geneYc	geneMy	geneQt	geneKb	geneTb	geneCp	geneHrd	geneHrr	geneGand
0201023	OncoDrug-Seq panel-gene	ABL1,AKT1,ALK,ARAF,ATM,BARD1,BCL2L11,BRAF,BRCA1,BRCA2,BRIP1,BTK,CDK12,CDK4,CDKN2A,CHEK1,CHEK2,CTNNB1,DDR2,EGFR,ERBB2,ESR1,EWSR1,EZH2,FANCL,FGFR1,FGFR2,FGFR3,FLT3,GNA11,GNAQ,HRAS,IDH1,IDH2,JAK2,KDM6A,KDR,KIT,KRAS,MAP2K1,MAP2K2,MDM2,MET,MRE11,MTOR,NF1,NOS3,NRAS,NRG1,NTRK1,NTRK2,NTRK3,PALB2,PAX8,PDGFB,PDGFRA,PDGFRB,PIK3CA,PPARG,PTEN,RAD50,RAD51B,RAD51C,RAD51D,RAD54L,RAF1,RET,ROS1,SF3B1,SMARCA4,SMARC…	ABCB1,ABCC2,CASP7,CBR3,CDA,CYP19A1,CYP2B6,CYP2C8,CYP2D6,CYP3A4,DHFR,DPYD,DYNC2H1,ERCC1,ERCC2,ESR1,GALNT14,GSTM1,GSTP1,GSTT1,MTHFR,MTR,NQO1,RRM1,SLC28A3,SLCO1B1,SOD2,TP53,TPMT,TYMS,UGT1A1,XPC,XRCC1	APC,ATM,ATR,AXIN2,BAP1,BLM,BMPR1A,BRCA1,BRCA2,BRIP1,CDC73,CDH1,CDK4,CDKN1B,CDKN2A,CHEK2,DICER1,EPCAM,FH,FLCN,GREM1,MAX,MEN1,MLH1,MSH2,MSH6,MUTYH,NBN,NF1,NF2,PALB2,PMS2,POLD1,POLE,PRKAR1A,PTCH1,PTEN,RAD50,RAD51C,RAD51D,RB1,RECQL4,RET,RNF43,RUNX1,SDHA,SDHAF2,SDHB,SDHC,SDHD,SMAD4,SMARCA4,SMARCB1,STK11,SUFU,TGFBR2,TP53,TP63,TSC1,TSC2,TSHR,VHL,WT1,XRCC2	ALK,ARID1A,ATM,ATR,AXIN1,AXIN2,B2M,BRCA1,BRCA2,BRIP1,CCND1,CD274,CDKN2A,CDKN2B,CHEK1,CHEK2,CTNNB1,DNMT3A,EGFR,FANCA,FGF19,FGF3,FGF4,KEAP1,KRAS,MDM2,MDM4,MLH1,MRE11,MSH2,MSH6,NRAS,PALB2,PBRM1,PMS2,POLD1,POLE,PTEN,RAD50,RAD51C,RAD51D,SERPINB3,SERPINB4,STK11,TP53	ACPP,ACVR1,ADCY9,AFDN,AGAP3,AGK,AKAP8,AKT2,AKT3,ALOX12B,AMER1,ANKRD11,AR,ARID1B,ARID2,ARID5B,ASPSCR1,ASXL1,ASXL2,ATP1B2,AURKA,AURKB,AXL,BBC3,BCAS3,BCL10,BCL2,BCL2L1,BCL2L14,BCL6,BCOR,BICC1,BIRC3,BRD4,BRMS1L,CALR,CAMTA1,CARD11,CASP8,CBARP,CBFB,CBL,CCND2,CCND3,CCNE1,CD276,CD79A,CD79B,CDH11,CDH12,CDH6,CDK5RAP2,CDK6,CDK8,CDKN1A,CDKN2C,CEBPA,CENPA,CHN1,CIC,CLMN,CNTNAP4,CREB3L1,CREB3L2,CREBBP,CRKL,CRLF…	CCND1,CD274,CDK4,CDKN2A,CDKN2B,EGFR,ERBB2,FGF19,FGF3,FGF4,FGFR1,FGFR2,FGFR3,MDM2,MDM4,MET,PTEN,TP53,VEGFA	AADAC,ABL1,ACPP,ACVR1,ADCY9,AFDN,AGAP3,AGK,AKAP8,AKT1,AKT2,AKT3,ALK,ALOX12B,AMER1,ANKRD11,APC,AR,ARAF,ARID1A,ARID1B,ARID2,ARID5B,ASPSCR1,ASXL1,ASXL2,ATM,ATP1B2,ATR,ATRX,AURKA,AURKB,AXIN1,AXIN2,AXL,B2M,BAP1,BARD1,BBC3,BCAS3,BCL10,BCL2,BCL2L1,BCL2L11,BCL2L14,BCL6,BCOR,BICC1,BIRC3,BLM,BMPR1A,BRAF,BRCA1,BRCA2,BRD4,BRIP1,BRMS1L,BTK,CALR,CAMTA1,CARD11,CASP8,CBARP,CBFB,CBL,CCND1,CCND2,CCND3,CCNE1,CD274,…	ALK,BRAF,EGFR,ERBB2,EWSR1,FGFR1,FGFR2,FGFR3,FLT3,MET,NRG1,NTRK1,NTRK2,NTRK3,PAX8,PDGFB,PDGFRA,PDGFRB,PPARG,RET,ROS1	BRCA1,BRCA2,BARD1,BLM,BRIP1,ABRAXAS1,MDC1,MRE11,NBN,PALB2,RAD50,RAD51,RAD51B,RAD51C,RAD51D,RAD52,RAD54L,XRCC2,ABL1,ATM,ATR,ATRX,BAP1,CDK12,CHEK1,CHEK2,DNMT3A,ERCC3,ERCC4,FANCA,FANCC,FANCL,FANCM,MLH1,MSH2,MSH6,NONO,PARP1,RECQL4,RMI2	BRCA1,BRCA2,BARD1,BLM,BRIP1,ABRAXAS1,MDC1,MRE11,NBN,PALB2,RAD50,RAD51,RAD51B,RAD51C,RAD51D,RAD52,RAD54L,XRCC2,ABL1,ATM,ATR,ATRX,BAP1,CDK12,CHEK1,CHEK2,DNMT3A,ERCC3,ERCC4,FANCA,FANCC,FANCL,FANCM,MLH1,MSH2,MSH6,NONO,PARP1,RECQL4,RMI2	VEGFA,KRAS,NRAS,HRAS,MET,TP53,WNK2,RUNX1T1,CTNNB1,TSC1,FGF19,IDH1,IDH2,PIK3CA,PTEN,STK11,TSC1,TSC2,MTOR,FGFR1,FGFR2,FGFR3,ERBB2,BRAF,MLH1,MSH2,MSH6,PMS2,PIK3C2G
